# Supplementary material for: New trajectories or accelerating change? Zooarchaeological evidence for Roman transformation of animal husbandry in Northern Italy
Source: Archaeol Anthropol Sci. 2021 Jan 15;13(1):25. doi: 10.1007/s12520-020-01251-7 (PMC7810668; doi:10.1007/s12520-020-01251-7)
Supplement: Supplementary file 1 — Site list with region, location, NISP, number of measurements, and references (CSV 44 kb) [file 12520_2020_1251_MOESM1_ESM.csv]

Map ID	Site name	Area	Region	Period	MapGroup	NISPGroup	Ritual	RomanType	TypeDetails	NISP	NISP_Cattle	NISP_SheepGoat	NISP_Pig	Cattle_n_L	Cattle_n_W	Goat_n_L	Goat_n_W	SG_n_L	SG_n_W	Sheep_n_L	Sheep_n_W	Pig_n_L	Pig_n_W	WBoar_n_L	WBoar_n_W	Notes	Ref 1	Ref 2	Ref 1 Full	Ref 2 Full
1	Noceto	Vasca lignea	South	Bronze Age	Bronze Age	Mid–Recent	Ritual			609	258	159	192	11	44				22	7	7	2	8				De Grossi Mazzorin and Saracino 2013		De Grossi Mazzorin J, Saracino F 2013 Analisi archeozoologica della fauna della vasca legnea di Noceto (PR). In: De Grossi Mazzorin J, Curci A, Giacobini G (eds) Economia e ambiente nell'Italia padana nell'età del Bronzo. Le indagini bioarcheologiche. Beni Archeologici - Conoscenza e Tecnologie Quaderno 11. Edipuglia, Bari, pp 189–206
2	Monte Leoni	TOTAL	South	Bronze Age	Bronze Age	Mid–Recent				494	59	259	176														Ammerman et al. 1976	Bonardi and Scarpa 1982	Ammerman A et al. 1976 Rapporto sugli scavi a Monte Leoni: un insediamento dell'età del bronzo in Val Parma. Preistoria Alpina 12:127–154	Bonardi S, Scarpa G 1982 Ricerca paleoecologica a Monte Leoni in Val Parma. Analisi del materiale osteologico. Preistoria Alpina 18:209–215
3	Castellaro del Vho	Bronzo medio - Scavi 1995 + 1996-1999	South	Bronze Age	Bronze Age	Mid–Recent				1929	481	951	497														di Martino 1997	di Martino et al. 2001	di Martino S 1997 I resti faunistici. In: Frontini P (ed) Castellaro del Vhò. Campagna di scavo 1995. Scavi delle Civiche Raccolte Archeologiche di Milano. Milano, Comune di Milano, Settore Cultura, Musei e Mostre, Milano, pp 159–172	Di Martino S. GA, Di Giancamillo 2001 La Fauna. In: Frontini P (ed) Castellaro del Vhò. Campagne di scavo 1996-1999. Scavi delle Civiche raccolte archeologiche di Milano. Comune di Milano, Settore cultura e spettacolo, Raccolte archeologiche e numismatiche, Milano, pp 203–214
4	Castellaro del Vho	Bronzo recente - Scavi 1995 + 1996-1999	South	Bronze Age	Bronze Age	Mid–Recent				224	55	124	45														di Martino 1997	di Martino et al. 2001	di Martino S 1997 I resti faunistici. In: Frontini P (ed) Castellaro del Vhò. Campagna di scavo 1995. Scavi delle Civiche Raccolte Archeologiche di Milano. Milano, Comune di Milano, Settore Cultura, Musei e Mostre, Milano, pp 159–172	Di Martino S. GA, Di Giancamillo 2001 La Fauna. In: Frontini P (ed) Castellaro del Vhò. Campagne di scavo 1996-1999. Scavi delle Civiche raccolte archeologiche di Milano. Comune di Milano, Settore cultura e spettacolo, Raccolte archeologiche e numismatiche, Milano, pp 203–214
5	Lavagnone	Sector A + E	North	Bronze Age	Bronze Age	Mid–Recent				2432	810	1010	612	19	53	1	7	5	33	25	38	13	21				De Grossi Mazzorin and Solinas 2013		De Grossi Mazzorin J, Solinas AM 2013 L'analisi dei resti faunistici provenienti dai settori A ed E della palafitta del Lavagnone. In: De Grossi Mazzorin J, Curci A, Giacobini G (eds) Economia e ambiente nell'Italia padana nell'età del Bronzo. Le indagini bioarcheologiche. Beni Archeologici - Conoscenza e Tecnologie Quaderno 11. Edipuglia, Bari, pp 21–102
6	Poviglio	Villaggio grande - RBA	South	Bronze Age	Bronze Age	Mid–Recent				1411	273	825	313														Riedel 1989		Riedel A 1989 L'economia animale. In: Bernabò Brea M, Cremaschi M (eds) La Terramara di Poviglio. Le campagne di scavo 1985–1989. Coopsette, Reggio Emilia, pp 37–38
7	Poviglio	Villaggio grande - MBA	South	Bronze Age	Bronze Age	Mid–Recent				797	155	366	276														Riedel 1989		Riedel A 1989 L'economia animale. In: Bernabò Brea M, Cremaschi M (eds) La Terramara di Poviglio. Le campagne di scavo 1985–1989. Coopsette, Reggio Emilia, pp 37–38
8	Poviglio	Villaggio piccolo - MBA	South	Bronze Age	Bronze Age	Mid–Recent				1922	384	867	671	16	23	5	5		5	14	30	7	20	2	4		Riedel 2004		Riedel A 2004 La Fauna. In: Bernabò Brea M, Cremaschi M (eds) Il Villaggio Piccolo della terramara di S. Rosa di Poviglio, Scavi 1987–1992. Istituto Italiano di Preistoria e Protostoria, Firenze, pp 743–777
9	Castellaro Lagusello		North	Bronze Age	Bronze Age	Mid–Recent				3192	1117	1559	516	4	6				7			1					Malerba et al. 2005		Malerba G, Rocci Ris A, Giacobini G, Fasani L 2005 I macromammiferi del sito dell’età del Bronzo di Castellaro Lagusello (Monzambano – MN): i primi dati. In: Malerba G, Visentini P (eds) Atti del 4° Convegno Nazionale di Archeozoologia (Pordenone, 13-15 novembre 2003). Quaderni del Museo Archeologico del Friuli Occidentale 6. Comune di Pordenone, Museo Archeologico, Pordenone, pp 223–235
10	Peschiera		North	Bronze Age	Bronze Age	Mid–Recent				385	163	138	84	6	9	1	2			3	4	2	10				Riedel 1982a		Riedel A 1982 Dei fauna einer bronzezeitlichen Siedlung bei Peschiera am Gardasee. Rivista di Archeologia 6:23–27
11	Isolone		North	Bronze Age	Bronze Age	Mid–Recent				2925	1284	1056	585	85	90	16	15	5	5	85	86	8					Riedel 1975		Riedel A 1975 La fauna del villaggio preistorico di Isolone della Prevaldesca. Bollettino del Museo Civico di Storia Naturale - Verona 2:355–414
12	Quarto del Tormine	Mozzecane	North	Bronze Age	Bronze Age	Mid–Recent				257	100	122	35		6			1	7								Riedel 1987		Riedel A 1987 Mozzecane, Quarto del Tormine. La fauna. Quaderni di Archeologia del Veneto 3:117–118
13	Tabina di Margreta	Bronze Age	South	Bronze Age	Bronze Age	Mid–Recent				520	85	248	187	2	6			6	14	3	7	2	8				De Grossi Mazzorin 1988b		De Grossi Mazzorin J 1988 Tabina di Magreta: la terramara e i resti di età etrusca (campagne di scavo 1985–1986). Nota preliminare sulla fauna dell'insediamento della media età di bronzo. In: Modena dalle origini all'anno mille. Studi di Archeologia e Storia 1. Panini, Modena, pp 225–229
14	Baggiovara	Opera Pia Bianchi	South	Bronze Age	Bronze Age	Mid–Recent				438	114	126	198	9	15	1		1	11	1	2	5	15	3	1		De Grossi Mazzorin and Epifani 2013		De Grossi Mazzorin J, Epifani I 2013 L'analisi dei resti faunistici provenienti dalla terramara di Baggiovara (MO). In: De Grossi Mazzorin J, Curci A, Giacobini G (eds) Economia e ambiente nell'Italia padana nell'età del Bronzo. Le indagini bioarcheologiche. Beni Archeologici - Conoscenza e Tecnologie Quaderno 11. Edipuglia, Bari, pp 223-233
15	Muraiola		North	Bronze Age	Bronze Age	Mid–Recent				4185	1253	2113	819	13	15	7	11	1		2		6	1	3	4		Riedel 1997		Riedel A 1997 La Fauna di Muraiola. In: Belemmi L, Salzani L, Squaranti G (eds) Povegliano: l'abitato dell'Età del Bronzo della Muraiola. Associazione Balladoro, Povegliano, pp 77–113
16	Nogarole Rocca	I Camponi	North	Bronze Age	Bronze Age	Mid–Recent				998	375	417	206	8	27		1			2	12	3	6	10	2		Riedel 1992b		Riedel A 1992 The Bronze Age animal bone deposit of Nogarole Rocca I Camponi (Verona). Padusa 28:87–104
17	Gaggio	Struttura 1 + capanna alfa	South	Bronze Age	Bronze Age	Mid–Recent				241	72	79	90	4	7		1	1	2		1	4	5				De Grossi Mazzorin et al. 2013		De Grossi Mazzorin J, Minniti C, Saracino F 2013 L'analisi dei resti faunistici provenienti dalla struttura 1 della terramara di Gaggio (MO). In: De Grossi Mazzorin J, Curci A, Giacobini G (eds) Economia e ambiente nell'Italia padana nell'età del Bronzo. Le indagini bioarcheologiche. Beni Archeologici - Conoscenza e Tecnologie Quaderno 11. Edipuglia, Bari, pp 247-255
18	Bazzano Rocca		South	Bronze Age	Bronze Age	Mid–Recent				102	36	46	20	2	2						1						Curci and Maini 2008		Curci A, Maini E 2008 La fauna dell’età del bronzo della Rocca di Bazzano. In: Burgio R, Campagnari S (eds) Il Museo Civico Archeologico “Arsenio Crespellani” nella Rocca dei Bentivoglio di Bazzano. Museo civico "Arsenio Crespellani", Bazzano, pp 47-54
19	Bovolone	Bertoloni et al. 2015	North	Bronze Age	Bronze Age	Mid–Recent				2155	1259	461	435	22	81	2	5		10	6	15	2	19		2		Bertolini 2014	Bertolini et al. 2015	Bertolini M 2014 Allevamento e lavorazione della materia dura animale nell’Età del Bronzo nella pianura veneta sudoccidentale. PhD thesis. Università degli Studi di Ferrara	Bertolini M, Zanini S, Thun Hohenstein U 2015 Nuovi dati sullo sfruttamento e gestione delle risorse animali tra il Bronzo antico ed il Bronzo recente nei territori del medio-basso Veronese e il basso Polesine. In: Leonardi G, Tiné V (eds) Preistoria e Protostoria del Veneto. Studi di Preistoria e Protostoria 2. Istituto Italiano di Preistoria e Protostoria, Firenze, pp 321–326
20	Poggio Rusco		South	Bronze Age	Bronze Age	Mid–Recent				132	48	27	57	3	3							1					Catalani 1984		Catalani P 1984 Poggio Rusco (MN): la fauna. Preistoria Alpina 20:203–210
21	Feniletto		North	Bronze Age	Bronze Age	Mid–Recent				84	34	37	13	2	8					2	3	1	1				Riedel 1982b		Riedel A 1982 Die fauna von Feniletto (Verona). Rivista di Archeologia 6:28–30
22	Vallette		North	Bronze Age	Bronze Age	Mid–Recent				215	85	48	82	6	11					6	6		3				Bertolini 2014	Bertolini et al. 2015	Bertolini M 2014 Allevamento e lavorazione della materia dura animale nell’Età del Bronzo nella pianura veneta sudoccidentale. PhD thesis. Università degli Studi di Ferrara	Bertolini M, Zanini S, Thun Hohenstein U 2015 Nuovi dati sullo sfruttamento e gestione delle risorse animali tra il Bronzo antico ed il Bronzo recente nei territori del medio-basso Veronese e il basso Polesine. In: Leonardi G, Tiné V (eds) Preistoria e Protostoria del Veneto. Studi di Preistoria e Protostoria 2. Istituto Italiano di Preistoria e Protostoria, Firenze, pp 321–326
23	Tombola		North	Bronze Age	Bronze Age	Mid–Recent				1017	293	430	294	2	35	2	4			2	16	4	15		1		Bertolini 2014	Bertolini et al. 2015	Bertolini M 2014 Allevamento e lavorazione della materia dura animale nell’Età del Bronzo nella pianura veneta sudoccidentale. PhD thesis. Università degli Studi di Ferrara	Bertolini M, Zanini S, Thun Hohenstein U 2015 Nuovi dati sullo sfruttamento e gestione delle risorse animali tra il Bronzo antico ed il Bronzo recente nei territori del medio-basso Veronese e il basso Polesine. In: Leonardi G, Tiné V (eds) Preistoria e Protostoria del Veneto. Studi di Preistoria e Protostoria 2. Istituto Italiano di Preistoria e Protostoria, Firenze, pp 321–326
24	Cavalzara	Riedel 1979	North	Bronze Age	Bronze Age	Recent.Final–Early IA				145	60	44	41	1	5				1	2	5						Riedel 1979a		Riedel A 1979 La fauna di alcuni insediamenti preistorici del territorio veronese. Atti del Museo Civico di Storia Naturale di Trieste 31:41–73
25	Sabbionara di Veronella	RBA	North	Bronze Age	Bronze Age	Mid–Recent				1046	720	232	94														Riedel 1993a		Riedel A 1993 La fauna di Sabbionara di Veronella (Verona). In: Salzani L (ed) L’abitato e la necropoli di Sabbionara di Veronella. Editrice Ambrosini, Cologna Veneta, pp 79–92
26	Pilastri Bondeno	Sondaggi 1989	South	Bronze Age	Bronze Age	Mid–Recent				157	31	95	31	2	7			2	2	1	1	1	2				Farello 1995a		Farello P 1995 Fauna dell'età del bronzo dal sito di Pilastri. In: Desantis P, Steffè G (eds) L'insediamento terramaricolo di Pilastri (Bodeno-Ferrara). Prime fasi di una ricerca. All'Insegna del Giglio, Firenze, pp 98–104
27	Fondo Paviani	De Grossi 2015 - Recent	North	Bronze Age	Bronze Age	Mid–Recent				762	196	308	258														De Grossi Mazzorin 2015		De Grossi Mazzorin J 2015 Fondo Paviani e Frattesina: economia animale di due central places della tarda Età del bronzo veneta. In: Leonardi G, Tiné V (eds) Preistoria e Protostoria del Veneto. Studi di Preistoria e Protostoria 2. Istituto Italiano di Preistoria e Protostoria, Firenze, pp 389–400
28	Fondo Paviani	Riedel 1979 - Recent/Final	North	Bronze Age	Bronze Age	Recent.Final–Early IA				244	130	59	55	6	15					4	10	1	5				Riedel 1979a		Riedel A 1979 La fauna di alcuni insediamenti preistorici del territorio veronese. Atti del Museo Civico di Storia Naturale di Trieste 31:41–73
29	Fondo Paviani	De Grossi 2015 - Recent/Final	North	Bronze Age	Bronze Age	Recent.Final–Early IA				174	40	65	69														De Grossi Mazzorin 2015		De Grossi Mazzorin J 2015 Fondo Paviani e Frattesina: economia animale di due central places della tarda Età del bronzo veneta. In: Leonardi G, Tiné V (eds) Preistoria e Protostoria del Veneto. Studi di Preistoria e Protostoria 2. Istituto Italiano di Preistoria e Protostoria, Firenze, pp 389–400
30	Terranegra	Depellegrin and Tecchiati - BR	North	Bronze Age	Bronze Age	Mid–Recent				940	271	430	239	8	21				14	10	27	5	11		1		Depellegrin and Tecchiati 2016	Depellegrin et al. 2018	Depellegrin V, Tecchiati U 2016 I resti faunistici dell'abitato protostorico di Terranegra (Legnago, Verona). In: Thun Hohenstein U, Cangemi M, Fiore I, De Grossi Mazzorin J (eds) Atti del 7° Convegno Nazionale di Archeozoologia. Sezione Museologia Scientificae Naturalistica1 12.1. Annali dell'Università di Ferrara, Ferrara, pp 103–110	Depellegrin V, Tecchiati U, Salzani L 2018 Die bronze-und eisenzeitlichen Tierknochenfunde von Terranegra (Legnago, Verona). Annalen des Naturhistorischen Museum Wien Serie A für Mineralogie und Petrographie, Geologie und Paläontologie, Anthropologie und Prähistorie 120:177–194
31	Montebello	BR-F	North	Bronze Age	Bronze Age	Recent.Final–Early IA				184	66	67	51														Balista et al. 1982		Balista C, De Guio A, Leonardi G, Ruta Serafini A 1982 La frequentazione protostorica del territorio vicentino: metodologia analitica ed elementi preliminari di lettura interpretativa. Dialoghi di Archaeologia 2:113–136
32	San Giuliano		South	Bronze Age	Bronze Age	Mid–Recent				86	39	26	21	23	24	1	1			11	11		1				De Grossi Mazzorin 1996a		De Grossi Mazzorin J 1996 Analisi dei resti faunistici dell'insediamento protostorico di San Giuliano di Toscanella. In: Pacciarelli M (ed) Musei civici di Imola, La collezione Scarabelli. Vol. 2, Preistoria. Grafis, Casalecchio di Reno, pp 308–312
33	Frattesina	De Grossi 2015 - prelim - BF	North	Bronze Age	Bronze Age	Recent.Final–Early IA				1145	364	210	571														De Grossi Mazzorin 2015		De Grossi Mazzorin J 2015 Fondo Paviani e Frattesina: economia animale di due central places della tarda Età del bronzo veneta. In: Leonardi G, Tiné V (eds) Preistoria e Protostoria del Veneto. Studi di Preistoria e Protostoria 2. Istituto Italiano di Preistoria e Protostoria, Firenze, pp 389–400
34	Monte Castellaccio		South	Bronze Age	Bronze Age	Mid–Recent				405	187	119	99														De Grossi Mazzorin 1996b		De Grossi Mazzorin J 1996 Archeozoologia delle “ossa di bruti” provenienti dagli scavi della stazione preistorica sul Monte Castellaccio presso Imola. In: Pacciarelli M (ed) Musei Civici di Imola, La collezione Scarabelli, 2, Preistoria, Imola. pp 181-218
35	Campestrin		North	Bronze Age	Bronze Age	Mid–Recent				224	88	37	99	4	5		1		1		1	6	6				Bertolini 2014	Bertolini et al. 2015	Bertolini M 2014 Allevamento e lavorazione della materia dura animale nell’Età del Bronzo nella pianura veneta sudoccidentale. PhD thesis. Università degli Studi di Ferrara	Bertolini M, Zanini S, Thun Hohenstein U 2015 Nuovi dati sullo sfruttamento e gestione delle risorse animali tra il Bronzo antico ed il Bronzo recente nei territori del medio-basso Veronese e il basso Polesine. In: Leonardi G, Tiné V (eds) Preistoria e Protostoria del Veneto. Studi di Preistoria e Protostoria 2. Istituto Italiano di Preistoria e Protostoria, Firenze, pp 321–326
36	Solarolo	via Odriere Settore 1	South	Bronze Age	Bronze Age	Mid–Recent				2111	284	1176	651	8	10	1	3	1	7	19	40	8	13	2			Maini and Curci 2013		Maini E, Curci A 2013 Le analisi archeozoologiche nel sito di Solarolo - via Ordiere. In: De Grossi Mazzorin J, Curci A, Giacobini G (eds) Economia e ambiente nell'Italia padana nell'età del Bronzo. Le indagini bioarcheologiche. Beni Archeologici - Conoscenza e Tecnologie Quaderno 11. Edipuglia, Bari, pp 295–311
37	Larda I		North	Bronze Age	Bronze Age	Mid–Recent				525	128	206	191	3	6			8	8				2				Bertolini 2014	Bertolini et al. 2015	Bertolini M 2014 Allevamento e lavorazione della materia dura animale nell’Età del Bronzo nella pianura veneta sudoccidentale. PhD thesis. Università degli Studi di Ferrara	Bertolini M, Zanini S, Thun Hohenstein U 2015 Nuovi dati sullo sfruttamento e gestione delle risorse animali tra il Bronzo antico ed il Bronzo recente nei territori del medio-basso Veronese e il basso Polesine. In: Leonardi G, Tiné V (eds) Preistoria e Protostoria del Veneto. Studi di Preistoria e Protostoria 2. Istituto Italiano di Preistoria e Protostoria, Firenze, pp 321–326
38	Larda II		North	Bronze Age	Bronze Age	Mid–Recent				446	135	201	110	7	6				5	1	2	3	1				Bertolini 2014	Bertolini et al. 2015	Bertolini M 2014 Allevamento e lavorazione della materia dura animale nell’Età del Bronzo nella pianura veneta sudoccidentale. PhD thesis. Università degli Studi di Ferrara	Bertolini M, Zanini S, Thun Hohenstein U 2015 Nuovi dati sullo sfruttamento e gestione delle risorse animali tra il Bronzo antico ed il Bronzo recente nei territori del medio-basso Veronese e il basso Polesine. In: Leonardi G, Tiné V (eds) Preistoria e Protostoria del Veneto. Studi di Preistoria e Protostoria 2. Istituto Italiano di Preistoria e Protostoria, Firenze, pp 321–326
39	Amolara		North	Bronze Age	Bronze Age	Mid–Recent				690	157	269	264	4	8		1		1	1	1	1	3	1	2		Bertolini 2014	Bertolini et al. 2015	Bertolini M 2014 Allevamento e lavorazione della materia dura animale nell’Età del Bronzo nella pianura veneta sudoccidentale. PhD thesis. Università degli Studi di Ferrara	Bertolini M, Zanini S, Thun Hohenstein U 2015 Nuovi dati sullo sfruttamento e gestione delle risorse animali tra il Bronzo antico ed il Bronzo recente nei territori del medio-basso Veronese e il basso Polesine. In: Leonardi G, Tiné V (eds) Preistoria e Protostoria del Veneto. Studi di Preistoria e Protostoria 2. Istituto Italiano di Preistoria e Protostoria, Firenze, pp 321–326
40	Riccione	IperCoop	South	Bronze Age	Bronze Age	Mid–Recent				83	42	21	20		1									1			Maini 2013		Maini E 2013 Le analisi archeozoologiche nel sito di Riccione - Ipercoop. In: De Grossi Mazzorin J, Curci A, Giacobini G (eds) Economia e ambiente nell'Italia padana nell'età del Bronzo. Le indagini bioarcheologiche. Beni Archeologici - Conoscenza e Tecnologie Quaderno 11. Edipuglia, Bari, pp 317–327
41	Rividischia	Cjamps dai Cjastilirs	Friuli	Bronze Age	Bronze Age	Recent.Final–Early IA				154	41	69	44	3	3				1		1		2				Tasca and Tecchiati 2012		Tasca G, Tecchiati U 2012 La fauna dell’abitato dell’età del Bronzo di Rividischia, loc. Cjamps dai Cjastilirs (UD). Campagne di scavo 1998-2000. Gortania 33:101–110
42	Pozzuolo	Braida Roggia - Bronze Age	Friuli	Bronze Age	Bronze Age	Mid–Recent				138	58	32	48		3												Petrucci 1994a	Riedel 1982	Petrucci G 1994 Appendice II: la fauna. In: Càssola Guida P, Borgna E (eds) Pozzuolo del Friuli - 1: i resti della tarda età del bronzo in località Braida Roggia. Studi e ricerche di protostoria mediterranea 2 Quasar, Roma, pp 119-227	Riedel A 1981 La fauna di Braida Roggia a Pozzuolo del Friuli. Atti del Museo Civico di Storia Naturale di Trieste 12:121–131
43	Udine	Late Bronze Age	Friuli	Bronze Age	Bronze Age	Recent.Final–Early IA				261	91	107	63	3	9		2				5		4		2		Riedel 1993b		Riedel A 1993 Tierknochenfunde aus den Ausgrabungen im Bereich des Schlosses von Udine (Friaul). Aquileia Nostra 64:70–106
44	Monte Zoppega	Riedel 1979 - Final/IA	North	Bronze Age - Iron Age	Iron Age	Recent.Final–Early IA				182	93	45	44	2	3				1	1	1	2	1	1			Riedel 1979a		Riedel A 1979 La fauna di alcuni insediamenti preistorici del territorio veronese. Atti del Museo Civico di Storia Naturale di Trieste 31:41–73
45	Gradisca	Final Bronze Age - Early Iron Age	Friuli	Bronze Age - Iron Age	Iron Age	Recent.Final–Early IA				76	22	19	35		1					1	1		2				Petrucci 2007b		Petrucci G 2007 La Fauna. In: Càssola Guida P, Balista C (eds) Gradisca di Spilimbergo: indagini di scavo in un castelliere protostorico 1987-1992. Studi e ricerche di protostoria mediterranea 7. Edizioni Quasar, Rome, pp 367–405
46	Fidenza		South	Iron Age	Iron Age	IA 2				0	0	0	0	2	6								1				Farello 1995b		Farello P 1995 L'Emilia dal VI e V secolo a.C.: caccia e allevamento. In: Atti del I° convegno nazionale di archeozoologia, Rovigo 5–7 marzo 1993. Padusa Quaderni 1. Centro Polesano di Studi Storici, Archeologici ed Etnografici, Rovigo, pp 209–234
47	Casale di Rivalta		South	Iron Age	Iron Age	IA 2				630	192	195	243	6	13			4	14	3	6	1	4	1	1		Farello 1990a		Farello P 1990 Casale di Rivalta. Reperti faunistici. In: Ambrosetti G, Macellari R, Malnati L (eds) Vestigia crustunei, insediamenti etruschi lungo il corso del Crostolo. Archaeologica regiensia 5. Edizioni Tecnostampa, Reggio Emilia, pp 214-256
48	San Claudio		South	Iron Age	Iron Age	IA 1				248	78	65	105		4							1	1				Farello 1990b		Farello P 1990 S. Claudio. Reperti faunistici. In: Ambrosetti G, Macellari R, Malnati L (eds) Vestigia Crustunei. Insediamenti etruschi lungo il corso del Crostolo. Archaeologica Regiensia 5. Tecnostampa, Reggio Emilia, pp 133–140
49	Rubiera	Ca del Cristo	South	Iron Age	Iron Age	IA 2				43	19	14	10	3	4								1				Farello 1989b		Farello P 1989 Rubiera, Ca' del Cristo. Reperti faunsitici. In: Ambrosetti G, Macellari R, Malnati. L (eds) Rubiera, "principi" etruschi in Val di Secchia. Archeologia regiensia 4. Comune di Reggio Emilia, Reggio Emilia, pp 139–142
50	Fiorano Modenese		South	Iron Age	Iron Age	IA 1				107	49	12	46														Farello 1989a		Farello P 1989 Fiorano Modenese. Reperti faunistici. In: Ambrosetti G, Macellari R, Malnati. L (eds) Rubiera, "principi" etruschi in Val di Secchia. Archeologia regiensia 4. Comune di Reggio Emilia, Reggio Emilia, pp 179–184
51	Forcello	Scarpa + Trentacoste PhD	South	Iron Age	Iron Age	IA 2				18446	1496	4434	12516	52	76	18	22	33	22	100	147	649	368				Scarpa 1988	Trentacoste 2014	Scarpa G 1988 La Fauna. In: de Marinis RC (ed) Gli Etruschi a nord del Po. Vol. 1, vol Vol. 1. Companotto Editore, Udine, pp 184–192	Trentacoste A 2014 The Etruscans and their Animals: the Zooarchaeology of Forcello di Bagnolo San Vito (Mantova). PhD thesis. University of Sheffield
52	San Giorgio di Valpolicella		North	Iron Age	Iron Age	IA 2				665	316	250	99														Riedel 1992a		Riedel A 1992 Considerazioni sulla fauna dell'Età del Ferro. In: Brugnoli P, Salzani L (eds) San Giorgio di Valpolicella. Scavi archeologici e sistemazioni museali. Banca popolare di Verona, Verona, pp 81–87
53	Case Vandelli		South	Iron Age	Iron Age	IA 2				182	27.3	54.6	100.1	1	7				1				3				Farello 1995b		Farello P 1995 L'Emilia dal VI e V secolo a.C.: caccia e allevamento. In: Atti del I° convegno nazionale di archeozoologia, Rovigo 5–7 marzo 1993. Padusa Quaderni 1. Centro Polesano di Studi Storici, Archeologici ed Etnografici, Rovigo, pp 209–234
54	Castelrotto		North	Iron Age	Iron Age	IA 2				2429	1155	747	527	51	82	6	6			30	60	18	25				Riedel 1985b		Riedel A 1985 The Fauna of the Iron Age site of Castelrotto (Verona). Padusa 21:55–98
55	Colognola ai Colli		North	Iron Age	Iron Age	IA 2				1829	698	486	645	12	27	3	5		1	11	30	12	11	2	4		Riedel 1984a		Riedel A 1984 The fauna of the excavations of Colognola ai Colli. Bollettino del Museo Civico di Storia Naturale di Verona 11:277–318
56	Marzabotto	Casa 1	South	Iron Age	Iron Age	IA 2				4783	940	1013	2830	5	4	1	1	8	4	3	3	15	3				Curci 2010		Curci A 2010 I dati archeozoologici. In: Govi E, Sassatelli G (eds) Marzabotto. La casa della regio IV - insula 2. Vol. 2. I materiali. Ante Quem, Bologna, pp 397–420
57	Marzabotto	US 8	South	Iron Age	Iron Age	IA 2				425	76.5	93.5	255	1	4			8	9			5	16				Farello 1995b		Farello P 1995 L'Emilia dal VI e V secolo a.C.: caccia e allevamento. In: Atti del I° convegno nazionale di archeozoologia, Rovigo 5–7 marzo 1993. Padusa Quaderni 1. Centro Polesano di Studi Storici, Archeologici ed Etnografici, Rovigo, pp 209–234
58	Marzabotto	US 27/29	South	Iron Age	Iron Age	IA 1				197	39.4	61.07	96.53	1	2				1			2	7				Farello 1995b		Farello P 1995 L'Emilia dal VI e V secolo a.C.: caccia e allevamento. In: Atti del I° convegno nazionale di archeozoologia, Rovigo 5–7 marzo 1993. Padusa Quaderni 1. Centro Polesano di Studi Storici, Archeologici ed Etnografici, Rovigo, pp 209–234
59	Marzabotto	V 3	South	Iron Age	Iron Age	IA 1				180	45	37.8	97.2	5	7			4	10			4	12				Farello 1995b		Farello P 1995 L'Emilia dal VI e V secolo a.C.: caccia e allevamento. In: Atti del I° convegno nazionale di archeozoologia, Rovigo 5–7 marzo 1993. Padusa Quaderni 1. Centro Polesano di Studi Storici, Archeologici ed Etnografici, Rovigo, pp 209–234
60	Mirandola	Arginone	South	Iron Age	Iron Age	IA 2				144	23	68	53		1												Farello 1992		Farello P 1992 Mirandola, loc. Arginone. Reperti faunsitici. In: Calzolari M, Malnati L (eds) Gli Etruschi nella Bassa Modenese. Nuove scoperte e prospettive di ricerca in un settore dell’Etruria padana. Gruppo Studi Bassa Modenese, San Felice sul Panaro, pp 273-283
61	Mirandola	Barchessone Cappello	South	Iron Age	Iron Age	IA 2				149	48	26	75	2	4				1			2	2		2		Farello 1993		Farello P 1993 Mirandola, loc. Barchessone Cappello, scavo 1991. Impianto produttico di eta' etrusca (IV sec. a.C.). Reperti faunsitici. Quaderni della Bassa Modenese 24:115–122
62	Terranegra	Depellegrin and Tecchiati - IA	North	Iron Age	Iron Age	IA 1				1606	420	769	417	14	31			1	17	30	70	3	12	2			Depellegrin and Tecchiati 2016	Depellegrin et al. 2018	Depellegrin V, Tecchiati U 2016 I resti faunistici dell'abitato protostorico di Terranegra (Legnago, Verona). In: Thun Hohenstein U, Cangemi M, Fiore I, De Grossi Mazzorin J (eds) Atti del 7° Convegno Nazionale di Archeozoologia. Sezione Museologia Scientificae Naturalistica1 12.1. Annali dell'Università di Ferrara, Ferrara, pp 103–110	Depellegrin V, Tecchiati U, Salzani L 2018 Die bronze-und eisenzeitlichen Tierknochenfunde von Terranegra (Legnago, Verona). Annalen des Naturhistorischen Museum Wien Serie A für Mineralogie und Petrographie, Geologie und Paläontologie, Anthropologie und Prähistorie 120:177–194
63	Bologna	Via Foscolo-Frassinago (IA)	South	Iron Age	Iron Age	IA 1				312	117	52	143		1				2				1				Farello 2002		Farello P 2002 I reperti ossei. In: Ortalli J, Pini L (eds) Lo scavo archeologico di Via Foscolo-Frassinago a Bologna: Aspetti insediativi e cultura materiale. Quaderni di Archeologia dell’Emilia-Romagna 7. All'Insegna del Giglio, Firenze, pp 93–104
64	Bologna	Via S. Caterina	South	Iron Age	Iron Age	IA 2				180	45	37.8	97.2		1			2	6								Farello 1995b		Farello P 1995 L'Emilia dal VI e V secolo a.C.: caccia e allevamento. In: Atti del I° convegno nazionale di archeozoologia, Rovigo 5–7 marzo 1993. Padusa Quaderni 1. Centro Polesano di Studi Storici, Archeologici ed Etnografici, Rovigo, pp 209–234
65	Montebello	VI-IV	North	Iron Age	Iron Age	IA 2				107	37	36	34														Petrucci 2007b		Petrucci G 2007 La Fauna. In: Càssola Guida P, Balista C (eds) Gradisca di Spilimbergo: indagini di scavo in un castelliere protostorico 1987-1992. Studi e ricerche di protostoria mediterranea 7. Edizioni Quasar, Rome, pp 367–405
66	Monte Bibele	Ambiente 3/3a/14/ 24b	South	Iron Age	Iron Age	IA 2				1743	251	469	1023	1	2	1	3	7	12		1	3	4	1			Curci et al. 2006		Curci A, Penzo A, Cattabriga S 2006 Animali a Monte Bibele: sacrifici per gli dei, cibo per gli uomini. In: Curci A, Vitali D (eds) Animali tra uomini e dei: Archeozoologia del mondo preromano, Atti del Convegno internazionale 8-9 novembre 2002. Studi e Scavi, Nueva serie 14. Ante Quem, Bologna, pp 111–125
67	Santorso	All phases	North	Iron Age	Iron Age	IA 2				1837	1093	385	359	16	52	2	3	1	1	11	12	11	7				Cassoli and Tagliacozzo 1989		Cassoli PF, Tagliacozzo A 1990 La fauna degli scavi 1983-1986 a Santorso, Vicenza (Età del Ferro). Preistoria Alpina 25:165-216
68	Castenaso	Bologna - Castenaso	South	Iron Age	Iron Age	IA 1				1278	302	445	531	6	5												Farello 1994 in Forte and von Elesvon		Farello P 1994 L'Insediamento di Castenaso: allevamento, caccia e pesca in un sito Villanoviano. In: Forte M, von Elesvon P (eds) La Pianura bolognese nel Villanoviano: Insediamenti della prima età del ferro. All'Insegna del Giglio, Firenze, pp 218–223
69	Frattesina	De Grossi 2015 - prelim - IA	North	Iron Age	Iron Age	Recent.Final–Early IA				533	94	139	300														De Grossi Mazzorin 2015		De Grossi Mazzorin J 2015 Fondo Paviani e Frattesina: economia animale di due central places della tarda Età del bronzo veneta. In: Leonardi G, Tiné V (eds) Preistoria e Protostoria del Veneto. Studi di Preistoria e Protostoria 2. Istituto Italiano di Preistoria e Protostoria, Firenze, pp 389–400
70	Padova	Via Dietro Duomo	North	Iron Age	Iron Age	IA 2				174	51	75	48	1	2		1	1	1			2					Tagliacozzo and Cassoli 1990		Tagliacozzo A, Cassoli PF 1990 I resti ossei faunistici dell'abitato paleoveneto di Padova, via dietro Duomo. Bollettino del Museo di Padova 79:111-333
71	Padova	Largo Europa - Area 1000	North	Iron Age	Iron Age	IA 2				172	78	26	68														Tagliacozzo 1993		Tagliacozzo A 1993 Le ossa animali. In: Balista C, Ruta Serafina A (eds) Saggio stratigrafico preso il muro romano di Largo Europa a Padova. Nota preliminare. Quarderni di Archeologia del Veneto 9. pp 95–111
72	Spina	Riedel	South	Iron Age	Iron Age	IA 2				5100	1200	900	3000	8	8												Riedel archive - Syntheses	Riedel 1978		Riedel A 1978 Notizie preliminari sullo studio della fauna di Spina. Atti dell’Accademia delle Scienze di Ferrara 55:27–33
73	Spina	Excavations 2007-2009	South	Iron Age	Iron Age	IA 2				300	93	66	141	5	9	1	2				3	4	13				Briccola et al. 2013		Briccola N, Bertolini M, Thun Hohenstein U 2013 Gestione e sfruttamento delle risorse animali nell’abitato di Spina: analisi archeozoologica dei reperti faunistici. In: Cassai CC, Giannini S, Malnati L (eds) Spina. Scavi nell'abitato della città etrusca, 2007-2009. Cooperativa Archeologica, Firenze, pp 178-187
74	Treviso	Piazza S. Andrea	North	Iron Age	Iron Age	IA 2				222	77	62	83														Tecchiati et al. 2006		Tecchiati U, Marconi S, Bianchin Citton E 2016 La fauna protostorica di Treviso alla luce dei dati provenienti dai siti di Piazza Pio X e di Piazza S. Andrea (Palazzo Azzoni Avogadro). In: Thun Hohenstein U, Cangemi M, Fiore I, De Grossi Mazzorin J (eds) Atti del 7° Convegno Nazionale di Archeozoologia. Sezione Museologia Scientifica e Naturalistica 12.1. Annali dell'Università degli Studi di Fer…
75	Verucchio	Scavo 1963	South	Iron Age	Iron Age	IA 1				619	306	100	213	9	37		2		11	2	5	12	20		1		Farello 1997		Farello P 1997 Reperti faunistici da Verucchio (RN) - Scavo 1963. Archeologia dell'Emilia-Romagna 1:47-49
76	Oderzo	via dei Mosaici - E+G (IV-II)	North	Iron Age	Iron Age	IA 1				54	24	15	15	2	2												Tagliacozz and Fiore 1992		Tagliacozzo A, Fiore I 1992 Oderzo, via dei Mosaici. I resti faunistici. Quaderni di Archeologia del Veneto 8:166–173
77	Oderzo	via dei Mosaici - A (IX-VIII)	North	Iron Age	Iron Age	Recent.Final–Early IA				26	8	13	5					1	1								Tagliacozz and Fiore 1992		Tagliacozzo A, Fiore I 1992 Oderzo, via dei Mosaici. I resti faunistici. Quaderni di Archeologia del Veneto 8:166–173
78	Oderzo	Casa preromana Settore S-E	North	Iron Age	Iron Age	IA 2	Ritual			7	7	0	0	2	2												Tagliacozzo 1996		Tagliacozzo A 1996 Analisi dei resti ossei dell'area di fondazione di una casa nell'area del foro di Oderzo. In: La protostoria tra Sile e Tagliamento. Antiche genti tra Veneto e Friuli. Esedra editrice, Padova, pp 162–163
79	Concordia Sagittaria	Quartiere Nord-Ovest 2001	Friuli	Iron Age	Iron Age	Recent.Final–Early IA				1100	394	200	506	10	25			6	4	3	9	6					Tagliacozzo et al. 1996	Uria and Tagliacozzo 2001	Tagliacozzo A, Cerilli D, Albertini D 1996 Concordia Sagittaria - Analisi dei resti ossei, note preliminari. In: La protostoria tra Sile e Tagliamento. Antiche genti tra Veneto e Friuli. Esedra editrice, Padova, pp 290-297	Pino Uria B, Tagliacozzo A 2001 Studio archeozoologico dei livelli protostorici del quartiere Nord-Ovest di Concordia Sagittaria (Venezia) nel quadro delle faune dell’Italia Nord-Orientale. Quaderni di Archeologia del Veneto 17:141–157
80	Gradisca	Iron Age II	Friuli	Iron Age	Iron Age	IA 2				564	256	124	184	1	4				1	1	2	3	4				Petrucci 2007b		Petrucci G 2007 La Fauna. In: Càssola Guida P, Balista C (eds) Gradisca di Spilimbergo: indagini di scavo in un castelliere protostorico 1987-1992. Studi e ricerche di protostoria mediterranea 7. Edizioni Quasar, Rome, pp 367–405
81	Gradisca	Iron Age I	Friuli	Iron Age	Iron Age	IA 1				437	103	184	150	1	4					3	4	1	13				Petrucci 2007b		Petrucci G 2007 La Fauna. In: Càssola Guida P, Balista C (eds) Gradisca di Spilimbergo: indagini di scavo in un castelliere protostorico 1987-1992. Studi e ricerche di protostoria mediterranea 7. Edizioni Quasar, Rome, pp 367–405
82	Gradiscutta	Centes	Friuli	Iron Age	Iron Age	IA 2				205	64	75	66		3					1		1	1				Riedel and Tecchiati 2003	Riedel et al. 2006	Riedel A, Tecchiati U 2003 I resti faunsitici. Aquileia Nostra 74:714–718	Riedel A, Tasca G, Tecchiati U 2006 I resti faunistici del V sec. a.C. di Centes di Gradiscutta di Varmo (UD). In: Malerba G, Visentini P (eds) Atti del 4° Convegno Nazionale di Archeozoologia (Pordenone, 13-15 novembre 2003). Quaderni del Museo Archeologico del Friuli Occidentale 6. Pordenone, pp 293–300
83	Pozzuolo	Excavations 1980-83 Final Bronze-Iron Age	Friuli	Iron Age	Iron Age	Recent.Final–Early IA				2021	823	451	747	40	73	1	4		2	18	28		1	1			Petrucci 1998	Riedel 1984	Petrucci G 1998 Pozzuolo del Friuli: i dati dell'archeozoologia. In: Càssola Guida P, Pettarin S, Petrucci G, Giumlia-Mair A (eds) Pozzuolo del Friuli - II, 2: la prima età del Ferro nel settore meridionale del castelliere. Le attività produttive e i resti faunistici. Studi e ricerche di protostoria mediterranea 5. Quasar, Rome, pp 127–138	Riedel A 1984 The fauna of the excavation of Pozzuolo del Friuli (1980–1983). Atti del Museo Civico di Storia Naturale do Trieste 14:215–276
84	Pozzuolo	Braida Roggia - Iron Age	Friuli	Iron Age	Iron Age	Recent.Final–Early IA				45	19	7	19	1	5							1	2				Riedel 1982c		Riedel A 1981 La fauna di Braida Roggia a Pozzuolo del Friuli. Atti del Museo Civico di Storia Naturale di Trieste 12:121–131
85	Calvatone	Wilkens	South	Roman	Roman	Early		urban2		2583	2327	77	179													Originally published as Late Antique material. Chronology revised to c. 1st c. AD.	Sena Chiesa and Wilkens 1990	Wilkens 1997	Sena Chiesa G, Wilkens B 1990 I resti faunistici di Calvatone. Archeologia Medievale 17:307-322	Wilkens B 1997 La faune du site romaine de Calvatone, Cremona (Italie). Anthropozoologica 25-26:611–616
86	Calvatone	Baker I - 1 bc-ad 1	South	Roman	Roman	Early		urban2		317	33	152	132														Baker and di Martino 1996		Baker P, Martino S 1996 I reperti faunistici. In: Picher L (ed) Bedriacum. Ricerche archeologiche a Calvatone. 1.2 il Campo Generale: il materiale del saggio 6. Edizioni ET, Milan, pp 29–47
87	Calvatone	Baker - Roman I - II - III - 1 bc - ad 6 - biometry only	South	Roman	Roman	General		urban2		0	0	0	0	4	4			5	10	1			3				Baker and di Martino 1996		Baker P, Martino S 1996 I reperti faunistici. In: Picher L (ed) Bedriacum. Ricerche archeologiche a Calvatone. 1.2 il Campo Generale: il materiale del saggio 6. Edizioni ET, Milan, pp 29–47
88	Calvatone	Wilkens - Bio data from academia	South	Roman	Roman	Early		urban2		0	0	0	0	28	71		2		6	5	14	3	12				Wilkens self-published		https://independentresearcher.academia.edu/BarbaraWilkens
89	Modena	Cassa di Risparmio	South	Roman	Roman	Early		urban1		1309	147	517	645	2	2	2	2		32	7	16	2	6				De Grossi Mazzorin 1988a		De Grossi Mazzorin J 1988 Modena, Cassa di Risparmio. Resti faunistici. In: Modena dalle origini all'anno mille. Studi di Archeologia e Storia 1. Panini, Modena, pp 449–455
90	San Damaso		South	Roman	Roman	Early		minor	rural settlement	38	5	18	15	1	1												Farello 1988a		Farello P 1988 S. Damaso (MO): Un impianto agricolo-produttivo di età romana. I reperti faunisitici. In: Modena dalle origini all'anno Mille. Panini, Modena, pp 512–513
91	Spilamberto	Fase II	South	Roman	Roman	Mid		minor	rural settlement	294	7	174	113		1			2	8								Farello 1988b		Farello P 1988 Spilamberto (MO), localita Castelletto: un edificio rustico di eta romana nella media valle del panoro - I reperti faunisitici. In: Modena dalle origini all'anno Mille. Panini, Modena, pp 529–532
92	Spilamberto	Fase III	South	Roman	Roman	Mid-Late		minor	rural settlement	126	2	69	55					1	5								Farello 1988b		Farello P 1988 Spilamberto (MO), localita Castelletto: un edificio rustico di eta romana nella media valle del panoro - I reperti faunisitici. In: Modena dalle origini all'anno Mille. Panini, Modena, pp 529–532
93	Spilamberto	Fase I	South	Roman	Roman	Early		minor	rural settlement	50	2	25	23														Farello 1988b		Farello P 1988 Spilamberto (MO), localita Castelletto: un edificio rustico di eta romana nella media valle del panoro - I reperti faunisitici. In: Modena dalle origini all'anno Mille. Panini, Modena, pp 529–532
94	Bologna	Via Foscolo-Frassinago (Roman)	South	Roman	Roman	Mid-Late		urban1		20	4	4	12														Farello 2002		Farello P 2002 I reperti ossei. In: Ortalli J, Pini L (eds) Lo scavo archeologico di Via Foscolo-Frassinago a Bologna: Aspetti insediativi e cultura materiale. Quaderni di Archeologia dell’Emilia-Romagna 7. All'Insegna del Giglio, Firenze, pp 93–104
95	Ficarolo-Gaiba	Chiesazza - Sorrentino 2006	North	Roman	Roman	General		minor	rural settlement	168	27	24	117														Sorrentino 2006		Sorrentino C 2006 I materiale osteologico animale degli scavi di Ficarolo-Gaiba (RO). In: Tecchiati U, Sala B (eds) Archaeozoological studies in honour of Alfredo Riedel. Ripartizione Beni Culturali, Ufficio Beni Culturali, Bolzano, pp 243-252
96	Ficarolo-Gaiba	Chiunsano - Sorrentino 2006	North	Roman	Roman	General		minor	rural settlement	1003	309	215	479														Sorrentino 2006		Sorrentino C 2006 I materiale osteologico animale degli scavi di Ficarolo-Gaiba (RO). In: Tecchiati U, Sala B (eds) Archaeozoological studies in honour of Alfredo Riedel. Ripartizione Beni Culturali, Ufficio Beni Culturali, Bolzano, pp 243-252
97	Rosa	Brega - cistern US 341	North	Roman	Roman	Late		minor	rural settlement	181	90	78	13														Alhaique and Cerilli 2004		Alhaique F, Cerilli E 2004 Analisi osteologiche. In: Pettenò E (ed) Nelle campagne della Rosa. Dieci anni di ricerche archeologiche a Rosà. Bassano del Grappa, pp 124–126
98	Altino	Riedel 1985	North	Roman	Roman	Mid-Late		urban1		722	310	134	278	2	20					2	23	2	3				Riedel 1985a		Riedel A 1985 Die Fauna von Altino (Venetien) im Verhältnis zu den Faunen Nordostitaliens und der Alpenländer. In: Razprave IV. Razreda SAZU, 26. Ljubljana, pp 131–145
99	Altino	Fornasotti - Imperial	North	Roman	Roman	Mid		urban1		199	73	58	68														Bon and Zampieri		Bon M, Zampieri S 2005 Resti faunistici. In: Zaccaria Ruggiu A, Tirelli M, Gambacurta G (eds) Fragmenta, Altino tra Veneti e Romani. Scavo-scuola 2000-2002. Venezia, pp 113–117
100	Ca Tron	sito A	North	Roman	Roman	Mid		minor	villa	154	127	18	9		3												Busana et al. 2012		Busana MS et al. 2012 Agricoltura e allevamento nell'agro orientale di Altinum: il caso di Ca' Tron. In: Busana MS, Basso P, Tricomi AR (eds) La lana nella cisalpina romana. Economia e Società. Antenor Quaderni 27. Padova University Press, Padova, pp 127–169
101	Torcello	Late Antique II-VII / II-VI 5th-7th c. AD	North	Roman	Roman	Late		urban2		172	34	22	116	1	1		1				1	2	6				Riedel 1979b		Riedel A 1979 The fauna of the Torcello excavations (1961-1962). Atti del Museo Civico di Storia Naturale - Trieste 31:75–154
102	Torcello	Late Imperial II-VIII 2nd-4th c. AD	North	Roman	Roman	Mid-Late		urban2		63	9	30	24		2				1		1						Riedel 1979b		Riedel A 1979 The fauna of the Torcello excavations (1961-1962). Atti del Museo Civico di Storia Naturale - Trieste 31:75–154
103	Torcello	Early Imperial II-IX 1st-2nd c. AD	North	Roman	Roman	Mid		urban2		6	2	0	4														Riedel 1979b		Riedel A 1979 The fauna of the Torcello excavations (1961-1962). Atti del Museo Civico di Storia Naturale - Trieste 31:75–154
104	Ca Tron	sito M	North	Roman	Roman	Mid		minor	rural settlement	199	33	117	49					2	5				1				Busana et al. 2012		Busana MS et al. 2012 Agricoltura e allevamento nell'agro orientale di Altinum: il caso di Ca' Tron. In: Busana MS, Basso P, Tricomi AR (eds) La lana nella cisalpina romana. Economia e Società. Antenor Quaderni 27. Padova University Press, Padova, pp 127–169
105	Oderzo	Pozzo romano - stratum IV (late first - early 2nd c AD)	North	Roman	Roman	Mid		urban1		189	31	89	69														Bon and Marzi 1996		Bon M, Marzi F 1996 La fauna domestica del pozzo romano di Oderzo (Treviso). Bollettino del Museo civico di Storia Naturale di Venezia 47:285–305
106	Oderzo	Pozzo romano - all strata (1st-4th c AD)	North	Roman	Roman	Mid-Late		urban1		0	0	0	0	1	6	1	7			10	29	6	5				Bon and Marzi 1996		Bon M, Marzi F 1996 La fauna domestica del pozzo romano di Oderzo (Treviso). Bollettino del Museo civico di Storia Naturale di Venezia 47:285–305
107	Montereale Valcellina	US 581/583/606 - Reppublican pits	Friuli	Roman	Roman	Early	Ritual	minor		1163	6	538	619							24	32	5	4				Petrucci and Vitri 1995		Petrucci G, Vitri S 1995 Resti di fauna da strutture in fossa della romanizzazione da Montereale Valcellina (PN). In: Atti del I° convegno nazionale di archeozoologia, Rovigo 5-7 marzo 1993. Padusa Quaderni 1. Centro Polesano di Studi Storici, Archeologici ed Etnografici, Rovigo, pp 235–254
108	Vidulis		Friuli	Roman	Roman	Mid-Late		minor	villa	119	42	46	31								1						Riedel 1994a	Riedel archive - Vidulis	Riedel A 1994 Archeozoological investigations in north-eastern Italy: the exploitation of animals since the Neolithic. Preistoria Alpina 30:43–94
109	Pozzuolo	Excavations 1980-83 Roman	Friuli	Roman	Roman	Early		minor		267	157	66	44	1	3					2	5		1				Riedel 1984b		Riedel A 1984 The fauna of the excavation of Pozzuolo del Friuli (1980–1983). Atti del Museo Civico di Storia Naturale do Trieste 14:215–276
110	Udine	Late Roman	Friuli	Roman	Roman	Late		urban2		1167	314	494	359	10	19		2			12	31	3	12				Riedel 1993b		Riedel A 1993 Tierknochenfunde aus den Ausgrabungen im Bereich des Schlosses von Udine (Friaul). Aquileia Nostra 64:70–106
111	Aquileia	Canale Anfora US 20 24 30	Friuli	Roman	Roman	Mid		urban1		531	337	110	84														di Martino et al. 2017		Di Martino S, Dondolin P, Andreatta P 2017 Resti faunistici. In: Maggi P, Maselli Scotti F, Pesavento Mattioli S, Zulini E (eds) Materiali per Aquileia. Lo scavo di Canale Anfora (2004-2005). Scavi di Aquileia 4. Editreg, Trieste, pp 53–60
112	Aquileia	area a est del foro - Riedel 1994	Friuli	Roman	Roman	Late		urban1		1984	1592	170	222	6	18	1	4		2	3	16	6	25				Riedel 1994b	Riedel archive - Aquileia	Riedel A 1994 Roman animal bones from the area near the Forum of Aquileia. In: Verzar-Bass M (ed) Scavi ad Aquileia I. L'area a Est del Foro. Rapporto degli Scavi 1989-91 Studi e Richerche sulla Gallina Cisalpina 6. Quasar, Roma, pp 583-591
113	Aquileia	ex Essiccatoio - Republican	Friuli	Roman	Roman	Early		urban1		506	246	93	167														Petrucci 2007c		Petrucci G 2007 Sfruttamento della fauna nel territorio di Aquileia: trasformazione, consumo e distribuzione dei prodotti. I dati dell’archeozoologia. In: G. Cuscito CZe (ed) Aquileia dalle origini alla costituzione del ducato longobardo: territorio, economia, società. Atti della XXXVII Settimana di Studi Aquileiesi, 18 - 20 maggio 2006). Antichità altoadriatiche 65. Editreg, Trieste, pp 755–782
114	Aquileia	ex Essiccatoio - Imperial Macellum	Friuli	Roman	Roman	Mid-Late		urban1		205	127	19	59														Petrucci 2007c		Petrucci G 2007 Sfruttamento della fauna nel territorio di Aquileia: trasformazione, consumo e distribuzione dei prodotti. I dati dell’archeozoologia. In: G. Cuscito CZe (ed) Aquileia dalle origini alla costituzione del ducato longobardo: territorio, economia, società. Atti della XXXVII Settimana di Studi Aquileiesi, 18 - 20 maggio 2006). Antichità altoadriatiche 65. Editreg, Trieste, pp 755–782
115	Aquileia	Foro Ovest 93-94	Friuli	Roman	Roman	Mid-Late		urban1		95	72	12	11		5				1								Petrucci 1994b		Petrucci G 1994 Foro Ovest 1993-1994. Analisi preliminare dei resti faunistici. Aquileia Nostra 65:338–343
116	Monfalcone	via delle Mandrie	Friuli	Roman	Roman	Mid		minor	villa	74	25	16	33		1												Venture and Petrucci 2012		Ventura P, Petrucci G 2012 Edilizia privata presso il Lacus Timavi: la villa di via delle Mandrie a Monfalcone (GO). In: Bonetto J, Salvadori M (eds) L'architettura privata ad Aquileia in età romana. Antenor quaderni 24. Padova University Press, Padova, pp 533–554
117	Trieste	Crosada - Phase 5	Friuli	Roman	Roman	Late		urban1		330	110	125	95														Petrucci 2007a		Petrucci G 2007 Analisi dei resti faunistici. In: Morselli C (ed) Trieste antica: lo scavo di Crosada. Editreg, Trieste, pp 511–559
118	Trieste	Crosada - Phase 2	Friuli	Roman	Roman	Early		urban1		77	18	24	35	2	2					2	1	1	4	1	1		Petrucci 2007a		Petrucci G 2007 Analisi dei resti faunistici. In: Morselli C (ed) Trieste antica: lo scavo di Crosada. Editreg, Trieste, pp 511–559
119	Trieste	Crosada - Phase 3	Friuli	Roman	Roman	Mid		urban1		68	28	12	28	1	4				1			3	4				Petrucci 2007a		Petrucci G 2007 Analisi dei resti faunistici. In: Morselli C (ed) Trieste antica: lo scavo di Crosada. Editreg, Trieste, pp 511–559
120	Trieste	Crosada - Phase 4a-b	Friuli	Roman	Roman	Mid		urban1		28	17	3	8														Petrucci 2007a		Petrucci G 2007 Analisi dei resti faunistici. In: Morselli C (ed) Trieste antica: lo scavo di Crosada. Editreg, Trieste, pp 511–559
121	Trieste	Crosada - Phase 4c	Friuli	Roman	Roman	Mid	Ritual	urban1		0	0	0	0		5							2	4				Petrucci 2007a		Petrucci G 2007 Analisi dei resti faunistici. In: Morselli C (ed) Trieste antica: lo scavo di Crosada. Editreg, Trieste, pp 511–559
