# Supplementary material for: New trajectories or accelerating change? Zooarchaeological evidence for Roman transformation of animal husbandry in Northern Italy
Source: Archaeol Anthropol Sci. 2021 Jan 15;13(1):25. doi: 10.1007/s12520-020-01251-7 (PMC7810668; doi:10.1007/s12520-020-01251-7)
Supplement: Supplementary file 3 — Results of chi square tests for livestock NISP (CSV 2 kb) [file 12520_2020_1251_MOESM3_ESM.csv]

Region	Period	Middle-Recent BA	Recent.Final BA-IA	IA 1 - 8th-6th c BC	IA 2 -6th-2nd c BC	Rom Early	Rom Mid	Rom Mid-Late	Rom Late	Rom General (Early-Late)
North	Middle-Recent BA	1	***	***	***	NA	*	***	***	NA
North	Recent.Final BA-IA	0	1	***	***	NA	***	***	*	NA
North	IA 1 - 8th-6th c BC	0	0	1	***	NA	***	***	***	NA
North	IA 2 -6th-2nd c BC	0	0	0	1	NA	***	***	***	NA
North	Rom Mid	0.02009	0	0	0	NA	1	***	***	NA
North	Rom Mid-Late	0	0	0	0	NA	0	1	***	NA
North	Rom Late	0	0.04276	0	0	NA	0.00057	0.00082	1	NA
		Middle-Recent BA	Recent.Final BA-IA	IA 1 - 8th-6th c BC	IA 2 -6th-2nd c BC	Rom Early	Rom Mid	Rom Mid-Late	Rom Late	Rom General (Early-Late)
Friuli	Middle-Recent BA	1		***			***		***	NA
Friuli	Recent.Final BA-IA	0.60864	1	***	**	***	***	***	***	NA
Friuli	IA 1 - 8th-6th c BC	0.00001	0	1	***	***	***	***	***	NA
Friuli	IA 2 -6th-2nd c BC	0.77063	0.00832	0	1	***	***	**	***	NA
Friuli	Rom Early	0.07988	0	0	0.00018	1	***		***	NA
Friuli	Rom Mid	0	0	0	0	0	1	***	*	NA
Friuli	Rom Mid-Late	0.13119	0	0	0.00524	0.97623	0.00009	1	**	NA
Friuli	Rom Late	0.00002	0	0	0	0.00001	0.04168	0.00159	1	NA
		Middle-Recent BA	Recent.Final BA-IA	IA 1 - 8th-6th c BC	IA 2 -6th-2nd c BC	Rom Early	Rom Mid	Rom Mid-Late	Rom Late	Rom General (Early-Late)
South	Middle-Recent BA	1	NA	***	***	***	***	***	NA	NA
South	IA 1 - 8th-6th c BC	0	NA	1	***	***	***	***	NA	NA
South	IA 2 -6th-2nd c BC	0	NA	0	1	***	***	***	NA	NA
South	Rom.Early.2	0	NA	0	0	1	***	***	NA	NA
South	Rom Mid	0	NA	0	0	0	1		NA	NA
South	Rom Mid-Late	0	NA	0	0	0	0.56071	1	NA	NA
		Middle-Recent BA	Recent.Final BA-IA	IA 1 - 8th-6th c BC	IA 2 -6th-2nd c BC	Rom Early	Rom Mid	Rom Mid-Late	Rom Late	Rom General (Early-Late)
All	Middle-Recent BA	1	***	***	***	***	***	***	***	***
All	Recent.Final BA-IA	0	1	***	***	***	***	**	***	***
All	IA 1 - 8th-6th c BC	0	0	1	***	***	***	***	***	***
All	IA 2 -6th-2nd c BC	0	0	0	1	***	***	***	***	***
All	Rom Early	0	0	0	0	1	***	***	***	***
All	Rom Mid	0	0	0	0	0	1	***	***	***
All	Rom Mid-Late	0	0.00172	0	0	0	0	1	***	***
All	Rom Late	0	0	0	0	0	0	0	1	***
All	Rom General	0	0	0	0	0	0	0	0	1
