# Supplementary material for: New trajectories or accelerating change? Zooarchaeological evidence for Roman transformation of animal husbandry in Northern Italy
Source: Archaeol Anthropol Sci. 2021 Jan 15;13(1):25. doi: 10.1007/s12520-020-01251-7 (PMC7810668; doi:10.1007/s12520-020-01251-7)
Supplement: Supplementary file 4 — Summary statistics for LSI values by period (CSV 1 kb) [file 12520_2020_1251_MOESM4_ESM.csv]

Period	Taxon	Length_n_values	Length_n_sites	Length_min	Length_max	Length_mean	Length_sd	Width_n_values	Width_n_sites	Width_min	Width_max	Width_mean	Width_sd
Roman	Cattle	59	10	-0.028	0.144	0.047	0.038	168	13	-0.048	0.216	0.085	0.058
Iron Age	Cattle	260	21	-0.076	0.103	0.002	0.032	511	24	-0.16	0.173	0.039	0.052
Bronze Age	Cattle	286	29	-0.129	0.06	-0.02	0.029	564	32	-0.178	0.126	-0.003	0.053
Roman	Sheep	68	9	-0.005	0.19	0.057	0.034	170	11	-0.03	0.202	0.057	0.037
Iron Age	Sheep	218	13	-0.055	0.132	0.042	0.032	382	14	-0.052	0.126	0.027	0.03
Bronze Age	Sheep	207	21	-0.072	0.076	0.009	0.031	332	25	-0.166	0.127	-0.017	0.04
Roman	Sheep/goat	10	3	0.014	0.077	0.04	0.021	71	7	-0.054	0.097	0.029	0.03
Iron Age	Sheep/goat	76	10	-0.042	0.138	0.027	0.032	122	17	-0.071	0.136	0.012	0.038
Bronze Age	Sheep/goat	31	10	-0.106	0.051	-0.022	0.034	156	19	-0.132	0.132	-0.017	0.038
Roman	Goat	4	3	0.021	0.142	0.058	0.056	18	6	0.018	0.132	0.078	0.035
Iron Age	Goat	33	8	-0.023	0.092	0.033	0.029	49	10	-0.043	0.132	0.041	0.034
Bronze Age	Goat	37	10	-0.065	0.149	0.017	0.042	59	14	-0.115	0.143	0.008	0.05
Roman	Pig	35	9	-0.09	0.095	-0.024	0.04	90	11	-0.095	0.105	-0.033	0.035
Iron Age	Pig	758	18	-0.167	0.141	-0.028	0.035	535	20	-0.216	0.102	-0.044	0.035
Bronze Age	Pig	86	22	-0.118	0.142	-0.005	0.042	182	24	-0.149	0.119	-0.044	0.032
Roman	Wild boar	1	1	0.13	0.13	0.13		1	1	0.085	0.085	0.085
Iron Age	Wild boar	8	6	0.05	0.132	0.106	0.027	8	4	0.063	0.16	0.096	0.031
Bronze Age	Wild boar	22	7	0.042	0.149	0.106	0.027	19	9	-0.122	0.172	0.072	0.081
