# Supplementary material for: New trajectories or accelerating change? Zooarchaeological evidence for Roman transformation of animal husbandry in Northern Italy
Source: Archaeol Anthropol Sci. 2021 Jan 15;13(1):25. doi: 10.1007/s12520-020-01251-7 (PMC7810668; doi:10.1007/s12520-020-01251-7)
Supplement: Supplementary file 5 — Summary statistics of mandibular third molar (M3) length and width (mm) by period (CSV 788 bytes) [file 12520_2020_1251_MOESM5_ESM.csv]

Period	Taxon	Length_n_values	Length_n_sites	Length_min	Length_max	Length_mean	Length_sd	Width_n_values	Width_n_sites	Width_min	Width_max	Width_mean	Width_sd
Roman	Cattle	199	8	30.9	44.5	38.6	2.3	203	5	11.8	19.3	16.5	1.3
Iron Age	Cattle	73	9	27.6	41.3	35.8	2.3	52	6	10.4	17.6	15.1	1.4
Bronze Age	Cattle	63	17	25	38.4	33.5	2.4	44	10	10	17	13.2	1.4
Roman	Sheep/goat	59	11	19.1	27.5	22.7	1.5	23	6	6.6	9.5	8.4	0.6
Iron Age	Sheep/goat	94	9	19.5	25.7	21.9	1.4	57	6	7	9.6	8.4	0.5
Bronze Age	Sheep/goat	115	17	16.1	25.1	20.5	1.6	71	9	6.5	8.8	7.5	0.5
Roman	Pig	35	9	24.9	40.1	31.1	3.3	16	4	13.4	17	14.7	1
Iron Age	Pig	115	11	25.8	46.1	32	3.3	191	8	12.1	20.1	15	1.2
Bronze Age	Pig	69	17	21	39	31.5	3.2	43	11	10.6	17.5	14.6	1.3
Iron Age	Wild boar	2	1	40.8	41	40.9	0.1	3	2	18	21.3	19.8	1.7
