# Supplementary material for: New trajectories or accelerating change? Zooarchaeological evidence for Roman transformation of animal husbandry in Northern Italy
Source: Archaeol Anthropol Sci. 2021 Jan 15;13(1):25. doi: 10.1007/s12520-020-01251-7 (PMC7810668; doi:10.1007/s12520-020-01251-7)
Supplement: Supplementary file 6 — Summary statistics of LSI values by for phases within the Roman–Late Antique period (CSV 1 kb) [file 12520_2020_1251_MOESM6_ESM.csv]

Roman Phase	Taxon	Length_n_values	Length_n_sites	Length_min	Length_max	Length_mean	Length_sd	Width_n_values	Width_n_sites	Width_min	Width_max	Width_mean	Width_sd
Early	Cattle	34	5	-0.022	0.144	0.048	0.037	79	5	-0.043	0.213	0.087	0.058
Mid	Cattle	1	1	0.028	0.028	0.028		14	4	-0.006	0.195	0.094	0.053
Mid-Late	Cattle	3	2	0.035	0.133	0.077	0.051	33	4	-0.015	0.216	0.113	0.063
Late	Cattle	17	3	-0.028	0.12	0.034	0.041	38	3	-0.048	0.161	0.058	0.046
General	Cattle	4	1	0.038	0.091	0.069	0.026	4	1	0.02	0.068	0.04	0.02
Early	Goat	2	1	0.021	0.04	0.03	0.013	4	2	0.022	0.057	0.042	0.017
Mid-Late	Goat	1	1	0.142	0.142	0.142		7	1	0.082	0.132	0.106	0.019
Late	Goat	1	1	0.03	0.03	0.03		7	3	0.018	0.116	0.071	0.034
Early	Pig	11	4	-0.049	0.095	-0.017	0.042	27	5	-0.094	0.017	-0.046	0.029
Mid	Pig	5	1	-0.09	0.072	-0.013	0.068	9	2	-0.095	0.105	-0.024	0.063
Mid-Late	Pig	8	2	-0.09	-0.002	-0.054	0.03	8	2	-0.086	-0.016	-0.051	0.024
Late	Pig	11	3	-0.043	0.01	-0.015	0.016	43	3	-0.093	0.072	-0.026	0.03
General	Pig							3	1	-0.012	0.001	-0.006	0.007
Early	Sheep	40	5	0.014	0.19	0.053	0.033	68	5	-0.03	0.128	0.042	0.028
Mid-Late	Sheep	12	2	-0.005	0.173	0.071	0.044	54	4	0.002	0.144	0.083	0.039
Late	Sheep	15	2	0.015	0.099	0.058	0.025	48	3	0.003	0.202	0.049	0.033
General	Sheep	1	1	0.041	0.041	0.041
Early	Sheep/goat							38	2	-0.054	0.097	0.032	0.03
Mid	Sheep/goat	4	2	0.014	0.065	0.038	0.021	14	3	-0.025	0.072	0.027	0.028
Mid-Late	Sheep/goat	1	1	0.055	0.055	0.055		7	3	-0.002	0.069	0.033	0.026
Late	Sheep/goat							2	1	0.032	0.07	0.051	0.027
General	Sheep/goat	5	1	0.015	0.077	0.039	0.026	10	1	-0.043	0.059	0.01	0.03
Early	Wild boar	1	1	0.13	0.13	0.13		1	1	0.085	0.085	0.085
