# Supplementary material for: New trajectories or accelerating change? Zooarchaeological evidence for Roman transformation of animal husbandry in Northern Italy
Source: Archaeol Anthropol Sci. 2021 Jan 15;13(1):25. doi: 10.1007/s12520-020-01251-7 (PMC7810668; doi:10.1007/s12520-020-01251-7)
Supplement: Supplementary file 7 — Results of Mann-Whitney U tests comparing LSI values by period (CSV 1 kb) [file 12520_2020_1251_MOESM7_ESM.csv]

Measurement type	Taxon	Measurement	Bronze Age vs Iron Age	Bronze Age vs Iron Age_p	Iron Age vs Roman	Iron Age vs Roman_p	Bronze Age vs Roman	Bronze Age vs Roman_p
Post-cranial bones	Cattle	LSI length	0.0000	***	0.0000	***	0.0000	***
Post-cranial bones	Cattle	LSI width	0.0000	***	0.0000	***	0.0000	***
Post-cranial bones	Sheep	LSI length	0.0000	***	0.0048	**	0.0000	***
Post-cranial bones	Sheep	LSI width	0.0000	***	0.0000	***	0.0000	***
Post-cranial bones	Goat	LSI length	0.0442	*	0.5737		0.1802
Post-cranial bones	Goat	LSI width	0.0000	***	0.0006	***	0.0000	***
Post-cranial bones	Sheep/goat	LSI length	0.0000	***	0.0003	***	0.0000	***
Post-cranial bones	Sheep/goat	LSI width	0.0000	***	0.0000	***	0.0000	***
Post-cranial bones	Pig	LSI length	0.0000	***	0.4021		0.0117	*
Post-cranial bones	Pig	LSI width	0.4457		0.0116	*	0.0078	**
Mandibular third molar (M3)	Cattle	M3L	0.0000	***	0.0000	***	0.0000	***
Mandibular third molar (M3)	Cattle	M3W	0.0000	***	0.0000	***	0.0000	***
Mandibular third molar (M3)	Sheep/goat	M3L	0.0000	***	0.0015	**	0.0000	***
Mandibular third molar (M3)	Sheep/goat	M3W	0.0000	***	0.6096		0.0000	***
Mandibular third molar (M3)	Pig	M3L	0.6659		0.1921		0.4148
Mandibular third molar (M3)	Pig	M3W	0.0750		0.2259		0.8644
