# Supplementary material for: New trajectories or accelerating change? Zooarchaeological evidence for Roman transformation of animal husbandry in Northern Italy
Source: Archaeol Anthropol Sci. 2021 Jan 15;13(1):25. doi: 10.1007/s12520-020-01251-7 (PMC7810668; doi:10.1007/s12520-020-01251-7)
Supplement: Supplementary file 8 — Results of Mann-Whitney U comparing LSI values for phases within the Roman–Late Antique period (CSV 5 kb) [file 12520_2020_1251_MOESM8_ESM.csv]

Taxon	LSI values	Period	p value	Significance
Cattle	Length	IA1 vs IA2	0.0571
Cattle	Length	IA1 vs Early	0.0000	***
Cattle	Length	IA1 vs Mid	0.2417
Cattle	Length	IA1 vs Mid.Late	0.0078	**
Cattle	Length	IA1 vs Late	0.0010	***
Cattle	Length	IA1 vs Gen	0.0020	**
Cattle	Length	IA2 vs Early	0.0000	***
Cattle	Length	IA2 vs Mid	0.3438
Cattle	Length	IA2 vs Mid.Late	0.0103	*
Cattle	Length	IA2 vs Late	0.0052	**
Cattle	Length	IA2 vs Gen	0.0025	**
Cattle	Length	Early vs Mid	0.4577
Cattle	Length	Early vs Mid.Late	0.4038
Cattle	Length	Early vs Late	0.2191
Cattle	Length	Early vs Gen	0.2161
Cattle	Length	Mid vs Mid.Late	0.5000
Cattle	Length	Mid vs Late	0.8889
Cattle	Length	Mid vs Gen	0.4000
Cattle	Length	Mid.Late vs Late	0.2158
Cattle	Length	Mid.Late vs Gen	1.0000
Cattle	Length	Late vs Gen	0.1718
Cattle	Width	IA1 vs IA2	0.2904
Cattle	Width	IA1 vs Early	0.0000	***
Cattle	Width	IA1 vs Mid	0.0002	***
Cattle	Width	IA1 vs Mid.Late	0.0000	***
Cattle	Width	IA1 vs Late	0.0051	**
Cattle	Width	IA1 vs Gen	0.6365
Cattle	Width	IA2 vs Early	0.0000	***
Cattle	Width	IA2 vs Mid	0.0005	***
Cattle	Width	IA2 vs Mid.Late	0.0000	***
Cattle	Width	IA2 vs Late	0.0134	*
Cattle	Width	IA2 vs Gen	0.8369
Cattle	Width	Early vs Mid	0.6713
Cattle	Width	Early vs Mid.Late	0.0291	*
Cattle	Width	Early vs Late	0.0067	**
Cattle	Width	Early vs Gen	0.0584
Cattle	Width	Mid vs Mid.Late	0.2340
Cattle	Width	Mid vs Late	0.0203	*
Cattle	Width	Mid vs Gen	0.0346	*
Cattle	Width	Mid.Late vs Late	0.0001	***
Cattle	Width	Mid.Late vs Gen	0.0184	*
Cattle	Width	Late vs Gen	0.2745
Sheep	Length	IA1 vs IA2	0.0000	***
Sheep	Length	IA1 vs Early	0.0257	*
Sheep	Length	IA1 vs Mid.Late	0.7511
Sheep	Length	IA1 vs Late	0.4716
Sheep	Length	IA1 vs Gen	0.6111
Sheep	Length	IA2 vs Early	0.0056	**
Sheep	Length	IA2 vs Mid.Late	0.0029	**
Sheep	Length	IA2 vs Late	0.0052	**
Sheep	Length	IA2 vs Gen	0.8046
Sheep	Length	Early vs Mid.Late	0.0803
Sheep	Length	Early vs Late	0.2898
Sheep	Length	Early vs Gen	0.8991
Sheep	Width	IA1 vs IA2	0.0000	***
Sheep	Width	IA1 vs Early	0.7515
Sheep	Width	IA1 vs Mid.Late	0.0000	***
Sheep	Width	IA1 vs Late	0.4633
Sheep	Width	IA2 vs Early	0.0000	***
Sheep	Width	IA2 vs Mid.Late	0.0000	***
Sheep	Width	IA2 vs Late	0.0000	***
Sheep	Width	Early vs Mid.Late	0.0000	***
Sheep	Width	Early vs Late	0.5561
Sheep and sheep/goat	Length	IA1 vs IA2	0.0000	***
Sheep and sheep/goat	Length	IA1 vs Early	0.0850
Sheep and sheep/goat	Length	IA1 vs Mid	0.1293
Sheep and sheep/goat	Length	IA1 vs Mid.Late	0.6642
Sheep and sheep/goat	Length	IA1 vs Late	0.6845
Sheep and sheep/goat	Length	IA1 vs Gen	0.1005
Sheep and sheep/goat	Length	IA2 vs Early	0.0006	***
Sheep and sheep/goat	Length	IA2 vs Mid	0.6796
Sheep and sheep/goat	Length	IA2 vs Mid.Late	0.0007	***
Sheep and sheep/goat	Length	IA2 vs Late	0.0018	**
Sheep and sheep/goat	Length	IA2 vs Gen	0.5993
Sheep and sheep/goat	Length	Early vs Mid	0.3910
Sheep and sheep/goat	Length	Early vs Mid.Late	0.0771
Sheep and sheep/goat	Length	Early vs Late	0.2898
Sheep and sheep/goat	Length	Early vs Gen	0.3041
Sheep and sheep/goat	Length	Mid vs Mid.Late	0.0790
Sheep and sheep/goat	Length	Mid vs Late	0.1210
Sheep and sheep/goat	Length	Mid vs Gen	0.6689
Sheep and sheep/goat	Length	Mid.Late vs Late	0.5492
Sheep and sheep/goat	Length	Mid.Late vs Gen	0.0577
Sheep and sheep/goat	Length	Late vs Gen	0.1289
Sheep and sheep/goat	Width	IA1 vs IA2	0.0017	**
Sheep and sheep/goat	Width	IA1 vs Early	0.0633
Sheep and sheep/goat	Width	IA1 vs Mid	0.6678
Sheep and sheep/goat	Width	IA1 vs Mid.Late	0.0000	***
Sheep and sheep/goat	Width	IA1 vs Late	0.0078	**
Sheep and sheep/goat	Width	IA1 vs Gen	0.0498	*
Sheep and sheep/goat	Width	IA2 vs Early	0.0000	***
Sheep and sheep/goat	Width	IA2 vs Mid	0.2805
Sheep and sheep/goat	Width	IA2 vs Mid.Late	0.0000	***
Sheep and sheep/goat	Width	IA2 vs Late	0.0000	***
Sheep and sheep/goat	Width	IA2 vs Gen	0.3261
Sheep and sheep/goat	Width	Early vs Mid	0.1422
Sheep and sheep/goat	Width	Early vs Mid.Late	0.0000	***
Sheep and sheep/goat	Width	Early vs Late	0.1628
Sheep and sheep/goat	Width	Early vs Gen	0.0069	**
Sheep and sheep/goat	Width	Mid vs Mid.Late	0.0002	***
Sheep and sheep/goat	Width	Mid vs Late	0.0272	*
Sheep and sheep/goat	Width	Mid vs Gen	0.2350
Sheep and sheep/goat	Width	Mid.Late vs Late	0.0001	***
Sheep and sheep/goat	Width	Mid.Late vs Gen	0.0000	***
Sheep and sheep/goat	Width	Late vs Gen	0.0011	**
Pig	Length	IA1 vs IA2	0.8318
Pig	Length	IA1 vs Early	0.5557
Pig	Length	IA1 vs Mid	0.6744
Pig	Length	IA1 vs Mid.Late	0.0674
Pig	Length	IA1 vs Late	0.1264
Pig	Length	IA1 vs Gen	0.0022	**
Pig	Length	IA2 vs Early	0.4720
Pig	Length	IA2 vs Mid	0.6561
Pig	Length	IA2 vs Mid.Late	0.0338	*
Pig	Length	IA2 vs Late	0.0171	*
Pig	Length	IA2 vs Gen	0.0000	***
Pig	Length	Early vs Mid	1.0000
Pig	Length	Early vs Mid.Late	0.0506
Pig	Length	Early vs Late	0.3000
Pig	Length	Early vs Gen	0.1029
Pig	Length	Mid vs Mid.Late	0.3791
Pig	Length	Mid vs Late	1.0000
Pig	Length	Mid vs Gen	0.8125
Pig	Length	Mid.Late vs Late	0.0050	**
Pig	Length	Mid.Late vs Gen	0.0078	**
Pig	Length	Late vs Gen	0.0186	*
Pig	Width	IA1 vs IA2	0.2323
Pig	Width	IA1 vs Early	0.2514
Pig	Width	IA1 vs Mid	0.8833
Pig	Width	IA1 vs Mid.Late	0.2542
Pig	Width	IA1 vs Late	0.0266	*
Pig	Width	IA1 vs Gen	0.0521
Pig	Width	IA2 vs Early	0.6025
Pig	Width	IA2 vs Mid	0.6348
Pig	Width	IA2 vs Mid.Late	0.4403
Pig	Width	IA2 vs Late	0.0001	***
Pig	Width	IA2 vs Gen	0.0118	*
Pig	Width	Early vs Mid	0.6347
Pig	Width	Early vs Mid.Late	0.6513
Pig	Width	Early vs Late	0.0027	**
Pig	Width	Early vs Gen	0.0269	*
Pig	Width	Mid vs Mid.Late	0.3353
Pig	Width	Mid vs Late	0.4533
Pig	Width	Mid vs Gen	0.2091
Pig	Width	Mid.Late vs Late	0.0305	*
Pig	Width	Mid.Late vs Gen	0.0186	*
Pig	Width	Late vs Gen	0.1303
